# Supplementary material for: NORFA, long intergenic noncoding RNA, maintains sow fertility by inhibiting granulosa cell death
Source: Commun Biol. 2020 Mar 18;3:131. doi: 10.1038/s42003-020-0864-x (PMC7080823; doi:10.1038/s42003-020-0864-x)
Supplement: Supplementary file 3 — Supplementary Data 1 [file 42003_2020_864_MOESM3_ESM.xlsx]

## Sheet: Figure1
	Figure1c
	maxCSF value
	Coding genes			Non-coding genes
	GAPDH	EGFL7	TGFBR2	TRAN.	HOTAIR	H19
	8432	3074	10323	-8	-45	-18
	Figure1d
	Coding potential (0-1)
	Coding genes			Non-coding genes
	GAPDH	EGFL7	TGFBR2	TRAN.	HOTAIR	H19
	0.997	0.996	0.999	0.002	0.0003	0.0002
	Figure1e
	TRAN.	Blank	Heart	Liver	Spleen	Lung	Kidney	Gastric	Duodenum	Muscle	Adipose	Uterine	Colon	Ovary
	Sample1	0	0.2	0.81	1.48	1	2.42	1.03	0.31	0.4	0.4	2.31	0.55	3.39
	Sample2	0	0.1	0.75	1.55	0.88	2.24	1	0.2	0.3	0.3	2	0.65	3
	Sample3	0	0.15	0.7	1.65	0.76	2.65	0.89	0.25	0.25	0.35	2.1	0.6	3.5
	Average	0	0.15	0.753333	1.56	0.88	2.43667	0.973333	0.253333	0.316667	0.35	2.13667	0.6	3.29667
	SEM	0	0.0288684	0.0317989	0.0493303	0.0692841	0.118653	0.0425584	0.0317989	0.0440971	0.0288684	0.0913506	0.0288684	0.151699
	Figure1h
	TRAN.	HF	AF
	Sample1	1	0.5
	Sample2	1	0.48
	Sample3	1	0.33
	Sample4	0.85	0.2
	Sample5	0.92	0.15
	Sample6	1.21	0.12
	Sample7	1.08	0.25
	Average	1.009	0.04334
	SEM	0.29	0.05774
	P-value (t-test) vs HF	－	< 0.0001

## Sheet: Figure2
	Figure2a				Figure2f
	NORFA	pcDNA3.1	pcDNA3.1-NORFA		NORFA	NC-siRNA	NORFA-siRNA
	Data	1.02292	284.272		Data	1.00755	0.570168
		1.28011	286.956			0.952502	0.469339
		0.763683	253.374			1.05	0.310766
	Average	1.022	274.9		Average	1.00335	0.450091
	SEM	0.149084	10.7749		SEM	0.0282243	0.0755011
	P-value (t-test)	－	<0.0001		P-value (t-test)	－	0.011
	Figure2b				Figure2g
	BAX	pcDNA3.1	pcDNA3.1-NORFA		BAX	NC-siRNA	NORFA-siRNA
	Data	1.07902	0.44227		Data	0.844323	1.39728
		0.994019	0.616885			1.18438	1.52825
		0.932339	0.747448			1	1.68495
	Average	1.00179	0.602201		Average	1.00957	1.53683
	SEM	0.0425235	0.0884053		SEM	0.0982857	0.0831586
	P-value (t-test)	－	0.0152		P-value (t-test)	－	0.0149
	Figure2c				Figure2h
	BCL-2	pcDNA3.1	pcDNA3.1-NORFA		BCL-2	NC-siRNA	NORFA-siRNA
	Data	0.693192	1.7999		Data	1.10212	0.120962
		1.28206	2.60904			0.90734	0.266487
		1.12522	2.48021			1	0.33
	Average	1.03349	2.29638		Average	1.00315	0.23915
	SEM	0.176076	0.25102		SEM	0.0562524	0.0618747
	P-value (t-test)	－	0.0146		P-value (t-test)	－	<0.0001
	Figure2d				Figure2i
	BCL-2/BAX	pcDNA3.1	pcDNA3.1-NORFA		BCL-2/BAX	NC-siRNA	NORFA-siRNA
	Data	1	3		Data	1	0.2
		0.95	2.8			0.93	0.23
		1.05	2.65			1.07	0.18
	Average	1	2.81667		Average	1	0.203333
	SEM	0.0288684	0.101382		SEM	0.0404157	0.0145301
	P-value (t-test)	－	<0.0001		P-value (t-test)	－	<0.0001
	Figure2e				Figure2j
	Apoptosis rate	pcDNA3.1	pcDNA3.1-NORFA		Apoptosis rate	NC-siRNA	NORFA-siRNA
	Normal	88	92.2		Normal	89	86
	Early apoptotic	8	4.2		Early apoptotic	5	7.75
	Late apoptotic	3.5	1.8		Late apoptotic	4	5.25
	Death	0.5	1.8		Death	2	1

## Sheet: Figure3
	Figure3b
		pcDNA3.1			pcDNA3.1-NORFA			P-value (t-test) vs pcDNA3.1 group
	EDF1	1.05488	0.939999	1.02356	1.19655	1.05322	1.13217	0.0874
	EGFL7	1.01235	0.881248	1.18468	1.64022	1.54988	1.78568	0.0048
	APGAT2	1.01235	1.12358	0.921345	0.851478	0.914758	0.951987	0.1592
	MAMDC4	1.01246	0.925896	1.10259	1.29048	0.741274	1.78749	0.4449
	PHPT1	1.01259	0.857412	1.15875	2.4237	2.92215	2.84126	0.0006
	TRAF2	0.958746	0.968475	1.1888	0.969965	0.872587	1.3479	0.8866
	FBXW5	1.03699	1.13896	0.910368	1.79963	1.15874	2.21479	0.0912
	FAM69B	1.25478	0.881254	0.965487	2.33687	1.45679	2.88795	0.0507
	TMEM141	1.00087	0.958764	1.05599	3.32154	3.02155	4.52549	0.0047
	LCN6	0.901245	0.802587	1.32147	1.24599	1.64259	2.08543	0.0806
	LCN8	0.912454	0.832687	1.41147	1.2088	2.01246	3.06895	0.1399
	LCN10	0.958795	1.02134	1.22368	4.48977	4.33216	4.59877	<0.0001
	LCN12	1.03234	0.752145	1.25879	0.936584	1.08155	0.896598	0.7983
	C8G	0	0	0	0	0	0	－
	LCN5	0	0	0	0	0	0	－
	CCDC183	0	0	0	0	0	0	－
	Figure3c
		NC-siRNA			NORFA-siRNA			P-value (t-test) vs NC-siRNA group
	EDF1	1.00002	1.0004	1.08975	0.859999	0.923678	0.962586	0.0534
	EGFL7	1.01235	0.928124	1.18468	0.643514	0.758961	0.602567	0.0137
	APGAT2	1.00369	1.10255	0.921345	0.998456	1.09584	1.19587	0.3213
	MAMDC4	1.00325	1.08956	0.921478	0.972154	0.459784	1.76875	0.8793
	PHPT1	1.00896	1.18966	0.925478	0.524789	0.698745	0.402541	0.0099
	TRAF2	1.0057	1.10059	0.915412	0.998765	1.29658	0.758965	0.9505
	FBXW5	1.00588	1.15876	0.954875	1.19865	0.596541	0.123698	0.2754
	FAM69B	1.00009	1.15875	0.921478	0.597111	0.758746	0.012547	0.0739
	TMEM141	1.00875	1.00588	1.00574	0.395874	0.258741	0.578945	0.0031
	LCN6	1.0259	0.723148	1.23699	0.669874	0.441025	0.896541	0.1762
	LCN8	1.00988	1.39746	0.658974	0.269137	0.336975	1.00987	0.2035
	LCN10	1.02154	0.925478	1.17699	0.226487	0.115874	0.325487	0.001
	LCN12	1.08201	1.31587	0.829654	0.935874	1.00259	0.886364	0.4051
	C8G	0	0	0	0	0	0	－
	LCN5	0	0	0	0	0	0	－
	CCDC183	0	0	0	0	0	0	－
	Figure3d
	miR-126	pcDNA3.1	pcDNA3.1-NORFA
	Data	1.09129	0.530946
		0.912764	0.663221
		1.00393	0.508577
	Average	1.00266	0.567582
	SEM	0.0515402	0.0482552
	P-value (t-test)	－	0.0034
	Figure3e
	miR-126	NC-siRNA	NORFA-siRNA
	Data	0.99296	1.49494
		0.954151	1.48422
		1.05548	1.26591
	Average	1.00086	1.41503
	SEM	0.0295183	0.0746216
	P-value (t-test)	－	0.007
	Figure3f
		GAPDH			Rplp0			U6			NORFA
	ratio	Total	Nuclus	Cytoplasm	Total	Nuclus	Cytoplasm	Total	Nuclus	Cytoplasm	Total	Nuclus	Cytoplasm
	Data	1	0.217879	0.782121	1	0.15655	0.85345	1	0.759547	0.240453	1	0.185465	0.931322
		1	0.192547	0.807453	1	0.149846	0.865015	1	0.762317	0.237683	1	0.165479	0.800132
		1	0.211121	0.788879	1	0.142688	0.837312	1	0.785321	0.224679	1	0.145976	0.68565
	Average	1	0.207182	0.792818	1	0.149695	0.851926	1	0.769062	0.234272	1	0.16564	0.805701
	SEM	0	0.0075735	0.0075735	0	0.00400239	0.00803375	0	0.00816945	0.00486298	0	0.0114001	0.0709761
	Figure3j
		pmirGLO		NORFA-wt		NORFA-mut
	RLA (Relative Luciferase Activity)	mimics NC	miR-126 mimics	mimics NC	miR-126 mimics	mimics NC	miR-126 mimics
	Data	1.09	1.05	1.14	0.511	1.17	1.02
		0.98	0.98	0.92	0.496	0.98	0.89
		0.95	0.94	0.95	0.482	0.95	0.87
	Average	1.00667	0.99	1.00333	0.496333	1.03333	0.926667
	SEM	0.0425584	0.0321464	0.0688819	0.00837348	0.0688819	0.0470238
	P-value (t-test) vs mimics NC group	－	0.7703	－	0.0019	－	0.2701
	Figure3k
	NORFA	mimics NC	miR-126 mimics
	Data	1	1
		0.95786	0.99
		1.03699	1.012
	Average	0.998282	1.00067
	SEM	0.0228588	0.00635978
	P-value (t-test)	－	0.9248
	Figure3l
	NORFA	Inhibitor NC	miR-126 inhibitor
	Data	1	1
		0.99	1.10234
		1.024	0.9887
	Average	1.00467	1.03035
	SEM	0.0100888	0.0361452
	P-value (t-test)	－	0.5314
	Figure3m
		miR-126			miR-34c			miR-143
	Enrichment	Beads	NORFA	NORFA-mut (miR-126)	Beads	NORFA	NORFA-mut (miR-126)	Beads	NORFA	NORFA-mut (miR-126)
	Data	0.35	13.08	4.15	1.88	5.11	3.37	1.52	3.33	3.59
		1.93	9.82	1.72	0.62	2.05	1.02	0.77	1.39	0.72
		0.88	7.28	3.2	0.78	1.85	0.92	0.79	1.09	1.78
	Average	1.05333	10.06	3.02333	1.09333	3.00333	1.77	1.02667	1.93667	2.03
	SEM	0.464281	1.67866	0.707041	0.396048	1.05495	0.800544	0.246741	0.702049	0.837899
	P-value (t-test) vs Beads	－	0.0066	0.0803	－	0.1653	0.4299	－	0.2885	0.3147

## Sheet: Figure4
	Figure4c			Figure4e				Figure4f
	Pathway term	Enrichment		miR-126	HF	AF		Relative Expression level	NORFA	miR-126
	Apoptosis	9		Sample1	1.02	2.75		Sample1	0.112267	2.77917
	microRNA in cancer	8		Sample2	0.99	3.23		Sample2	0.517633	1.2
	Pathways in cancer	6		Sample3	1.01	2.56		Sample3	0.858565	2.46229
	PI3K-Akt signaling pathway	5		Sample4	0.87	3.21		Sample4	0.222982	3.2
	Rap1 signaling pathway	5		Sample5	1.13	3.33		Sample5	0.342696	2.5
	Ras signaling pathway	4		Sample6	1.15	2.85		Sample6	0.49141	2
	mTOR signaling pathway	4		Sample7	0.95	2.32		Sample7	0.075363	4.06287
	VEGF signaling pathway	4		Average	1.01714	2.89286		Sample8	1	1
	MAPK signaling pathway	3		SEM	0.0437212	0.16996		Sample9	0.18	2.1
	ERbB signaling pathway	3		P-value (t-test) vs HF	－	< 0.0001		Sample10	0.9	1.2
	T cell receptor signaling path	3						R squared	0.5466
	B cell receptor signaling path	3		Figure4d				R value	0.7393
	FoxO signaling pathway	3		miR-126 heatmap				P-value	0.0145
	TGFβ signaling pathway	3		HF1	-1
	AMPK sinaling pathway	2		HF2	-0.5
	Jak-STAT signaling pathway	2		HF3	-0.8
	p53 signaling pathway	2		EAF1	0
	Cell Cycle	2		EAF2	-0.2
	Wnt signaling pathway	1		EAF3	0.11
				AF1	1
				AF2	0.8
				AF3	0.677

## Sheet: Figure5
	Figure5a				Figure5b
	Apoptosis rate	mimics NC	miR-126 mimics		BCL-2/BAX	mimics NC	miR-126 mimics
	Normal	87	76		Data	0.95	0.45
	Early apoptotic	3.8	6			1.05	0.55
	Late apoptotic	5.4	13			1	0.65
	Death	3.8	5		Average	1	0.55
					SEM	0.0288684	0.0577367
					P-value (t-test) vs NC group	－	0.0022
	Figure5c				Figure5d
	Apoptosis rate	Inhibitor NC	miR-126 inhibitor		BCL-2/BAX	Inhibitor NC	miR-126 inhibitor
	Normal	87	76		Data	0.95	2.75
	Early apoptotic	3.8	6			0.98	3
	Late apoptotic	5.4	13			1.07	2.25
	Death	3.8	5		Average	1	2.66667
					SEM	0.0360566	0.220486
					P-value (t-test) vs NC group	－	0.0017
	Figure5e				Figure5f
	Apoptosis rate	mimics NC+ pcDNA3.1-NORFA	miR-126 mimics+pcDNA3.1-NORFA		BCL-2/BAX	mimics NC+ pcDNA3.1-NORFA	miR-126 mimics+pcDNA3.1-NORFA
	Normal	87	76		Data	0.95	0.7
	Early apoptotic	3.8	6			1.05	0.65
	Late apoptotic	5.4	13			1	0.6
	Death	3.8	5		Average	1	0.65
					SEM	0.0288684	0.0288684
					P-value (t-test) vs NC group	－	0.001
	Figure5g				Figure5h
	Apoptosis rate	Inhibitor NC+NORFA-siRNA	miR-126 inhibitor+NORFA-siRNA		BCL-2/BAX	Inhibitor NC+NORFA-siRNA	miR-126 inhibitor+NORFA-siRNA
	Normal	87	76		Data	0.95	2
	Early apoptotic	3.8	6			0.98	1.85
	Late apoptotic	5.4	13			1.07	2.26
	Death	3.8	5		Average	1	2.03667
					SEM	0.0360566	0.119772
					P-value (t-test) vs NC group	－	0.0012

## Sheet: Figure6
	Figure6d				Figure6e
	RLA	mimics NC	miR-126 mimics		RLA	mimics NC	miR-126 mimics
	Data	1.01	0.45		Data	1.01	10.2
		0.95	0.4			0.95	1.01
		1.05	0.48			1.05	0.95
	Average	1.00333	0.443333		Average	1.00333	4.05333
	SEM	0.0290602	0.023334		SEM	0.0290602	3.07347
	P-value (t-test) vs NC group	－	< 0.0001		P-value (t-test) vs NC group	－	0.6433
	Figure6f				Figure6g
	TGFBR2/GAPDH	mimics NC	miR-126 mimics		TGFBR2/GAPDH	Inhibitor NC	miR-126 inhibitor
	Data	1.05	0.58		Data	1.02	1.25
		0.95	0.65			0.95	1.35
		1.05	0.62			1.05	1.23
	Average	1.01667	0.616667		Average	1.00667	1.27667
	SEM	0.0333343	0.0202765		SEM	0.0296282	0.0371195
	P-value (t-test) vs NC group	－	0.0042		P-value (t-test) vs NC group	－	0.0042
	Figure6h				Figure6i
	TGFBR2/GAPDH	mimics NC	miR-126 mimics		TGFBR2/GAPDH	mimics NC	miR-126 mimics
	Data	1.1268	0.440061		Data	1.22137	1.50031
		0.85545	0.572548			0.920121	1.46234
		1.01775	0.499398			0.9338	1.35911
	Average	1	0.504002		Average	1.0251	1.44059
	SEM	0.0788357	0.0383159		SEM	0.0982202	0.0421881
	P-value (t-test) vs NC group	－	0.0048		P-value (t-test) vs NC group	－	0.0174

## Sheet: Figure7
	Figure7a				Figure7b				Figure7c
	TGFBR2	HF	AF		TGFBR2	HF	AF		Relative Expression level	miR-126	TGFBR2
	Sample1	1.01	0.72		Sample1	1.011	0.55		Sample1	3.33457	0.146604
	Sample2	1.03	0.65		Sample2	1.05	0.62		Sample2	3.73213	0.702222
	Sample3	1.02	0.51		Sample3	1.03	0.68		Sample3	2.95684	0.166086
	Sample4	0.89	0.45		Sample4	0.92	0.35		Sample4	2.70031	0.295248
	Sample5	0.92	0.35		Sample5	1.12	0.39		Sample5	2.00004	0.433972
	Sample6	1.11	0.58		Sample6	1.08	0.45		Sample6	1.80124	0.230047
	Sample7	1.25	0.52		Sample7	0.92	0.63		Sample7	2.50012	0.314253
	Average	1.03286	0.54		Average	1.01871	0.524286		Sample8	1.00231	1.00012
	SEM	0.0539593	0.0536495		SEM	0.0286848	0.0485145		Sample9	0.852245	1.20001
	P-value (t-test) vs HF	－	<0.0001		P-value (t-test) vs HF	－	<0.0001		Sample10	0.334453	1.48223
									R squared	0.5775
									R value	0.7599
									P-value	0.0108
	Figure7d				Figure7e
	TGFBR2	pcDNA3.1	pcDNA3.1-TGFBR2		Apoptosis rate	pcDNA3.1	pcDNA3.1-TGFBR2
	Data	0.928827	1.96795		Normal	87	93
		1.07117	1.55985		Early apoptotic	7	4
		1.00012	1.70032		Late apoptotic	4	1
	Average	1.00004	1.74271		Death	2	2
	SEM	0.0410931	0.119703
	P-value (t-test) vs pcDNA3.1 group	－	0.0042
	Figure7f				Figure7g
	TGFBR2	NC-siRNA	TGFBR2-siRNA		Apoptosis rate	NC-siRNA	TGFBR2-siRNA
	Data	1.00215	0.421346		Normal	92	86
		1.10315	0.372536		Early apoptotic	5	8
		0.900321	0.357485		Late apoptotic	1.5	4
	Average	1.00187	0.383789		Death	1.5	2
	SEM	0.0585521	0.0192752
	P-value (t-test) vs NC-siRNA group	－	0.0005
	Figure7h				Figure7i
	Apoptosis rate	pcDNA3.1+miR-126 mimics	pcDNA3.1-TGFBR2+miR-126 mimics		Apoptosis rate	NC-siRNA+miR-126 inhibitor	TGFBR2-siRNA+miR-126 inhibitor
	Normal	86	92		Normal	93.67	89.4
	Early apoptotic	7	5		Early apoptotic	3.32	5.35
	Late apoptotic	5	2		Late apoptotic	1.97	3.78
	Death	2	1		Death	1.02	1.42

## Sheet: Figure8
	Figure8a				Figure8b				Figure8d
	Relative Expression level	NORFA	TGFBR2		TGFBR2	pcDNA3.1	pcDNA3.1-NORFA		TGFBR2	pcDNA3.1	pcDNA3.1-NORFA
	Sample1	0.112267	0.146604		Data	0.955546	1.82366		Data	0.857136	1.43901
	Sample2	0.917632	0.702222			1.05665	2.00346			1.11331	1.45041
	Sample3	0.258565	0.166086			1.02564	2.15458			1.02955	1.49099
	Sample4	0.222982	0.295248		Average	1.01261	1.9939		Average	1	1.46014
	Sample5	0.342696	0.433972		SEM	0.0299064	0.095651		SEM	0.0754162	0.0157746
	Sample6	0.49141	0.230047		P-value (t-test) vs pcDNA3.1 group	－	0.0007		P-value (t-test) vs pcDNA3.1 group	－	0.0039
	Sample7	0.475363	0.314253
	Sample8	1	1		Figure8c				Figure8e
	Sample9	0.581365	0.502035		TGFBR2	NC-siRNA	NORFA-siRNA		TGFBR2	NC-siRNA	NORFA-siRNA
	Sample10	0.810125	0.570543		Data	1.05035	0.400023		Data	1.09442	0.374106
	R squared	0.8256				0.958764	0.455574			0.999972	0.455241
	R value	0.9086				1.05669	0.500046			0.90561	0.467832
	P-value	0.0003			Average	1.02193	0.451881		Average	1	0.432393
					SEM	0.0316379	0.028934		SEM	0.0545058	0.0293701
					P-value (t-test) vs NC-siRNA group	－	0.0002		P-value (t-test) vs NC-siRNA group	－	0.0008
	Figure8f				Figure8g				Figure8h
	TGFBR2	mimics NC+pcDNA3.1-NORFA	miR-126 +pcDNA3.1-NORFA		TGFBR2	Inhibitor NC+NORFA-siRNA	miR-126 inhibitor +NORFA-siRNA		p-SMAD3/SMAD3	pcDNA3.1	pcDNA3.1-NORFA
	Data	1.00989	0.597974		Data	0.964883	2.85777		Data	0.878624	1.8881
		1.02728	0.547636			1.0479	2.57303			1.13256	1.78866
		0.962838	0.45236			0.987212	2.59336			0.988815	1.96182
	Average	1	0.532657		Average	1	2.67472		Average	1	1.87953
	SEM	0.019248	0.0426984		SEM	0.0248051	0.0917151		SEM	0.0735204	0.0501742
	P-value (t-test) vs mimics NC group	－	0.0006		P-value (t-test) vs Inhibitor NC group	－	<0.0001		P-value (t-test) vs pcDNA3.1 group	－	0.0006
	Figure8i				Figure8j				Figure8k
	p-SMAD3/SMAD3	NC-siRNA	NORFA-siRNA		p-SMAD3/SMAD3	mimics NC	miR-126 mimics		p-SMAD3/SMAD3	Inhibitor NC	miR-126 inhibitor
	Data	0.89273	0.252048		Data	1.00065	0.456874		Data	0.87712	2.1913
		0.974083	0.329469			0.918745	0.323214			1.08156	1.90139
		1.13319	0.329315			1.09004	0.257845			1.04132	2.42652
	Average	1	0.303611		Average	1.00314	0.345978		Average	1	2.17307
	SEM	0.0706152	0.0257821		SEM	0.0494643	0.058573		SEM	0.0625307	0.151869
	P-value (t-test) vs NC-siRNA group	－	0.0008		P-value (t-test) vs mimics NC group	－	0.0006		P-value (t-test) vs Inhibitor NC group	－	0.002
	Figure8l				Figure8m
	p-SMAD3/SMAD3	mimics NC+pcDNA3.1-NORFA	miR-126 +pcDNA3.1-NORFA		p-SMAD3/SMAD3	Inhibitor NC+NORFA-siRNA	miR-126 inhibitor +NORFA-siRNA
	Data	1.34568	0.757846		Data	1.00345	1.52346
		0.900023	0.766341			0.955682	1.48645
		1.13246	0.800357			1.05003	1.61305
	Average	1.12605	0.774848		Average	1.00305	1.54098
	SEM	0.128693	0.0129885		SEM	0.0272377	0.0375813
	P-value (t-test) vs mimics NC group	－	0.0179		P-value (t-test) vs Inhibitor NC group	－	0.0015

## Sheet: Figure9
	Figure9a
	Genotype frequency
	Data	Genotype	Erhualian	Landrace	Yorkshire
	g.-1193 duplication	A1/A1	1	0	0
		A1/A2	0	0	0
		A2/A2	0	1	1
	g.-12 C>T	CC	0.245	0	0
		CT	0.472	0	0
		TT	0.283	1	1
	g.249 A>G	AA	0.887	0	0
		AG	0.113	0.128	0.028
		GG	0	0.872	0.972
	g.269 A>G	AA	0.925	0	0
		AG	0.075	0.128	0.028
		GG	0	0.872	0.972
	g.290 G>A	GG	0.396	0	0
		GA	0.472	0	0
		AA	0.132	1	1
	g.380 G>C	GG	0.245	0	0
		GC	0.472	0	0
		GG	0.283	1	1
	Figure9b
	RLA	pGL3-Basic	pNORFA-A1	pNORFA-A2
	Data	1.00134	3.57847	1.85478
		0.911234	4.23365	1.73133
		1.10031	3.21313	2.05222
	Average	1.0043	3.67508	1.87945
	SEM	0.0546043	0.298542	0.0934525
	P-value (t-test) vs pGL3-Basic group	－	0.001	0.0013
	P-value (t-test) vs pNORFA-A1 group	0.001	－	0.0048
	Figure9c
	NORFA copy number	A1/A1			A2/A2			P-value (t-test) vs A1/A1 group
	2mm≤d<5mm	39988	43008.7	36441.8	25901.3	17998.5	19003.5	0.0041
	5mm≤d<9mm	27004.3	16123.6	23468.8	3822.98	4900.33	3300.45	0.0011
	9mm≤d<12mm	7900.46	5005.45	4200.99	2426.57	1250.67	1697.66	0.0219
	Figure9d
	NORFA/GAPDH	A1/A1			A2/A2
	2mm≤d<5mm	1.12315	1.00565	0.901451	1.33659	1.09865	0.801234
	5mm≤d<9mm	0.708314	0.800674	0.634879	0.703269	0.583612	0.422186
	9mm≤d<12mm	0.269984	0.365012	0.185648	0.402134	0.228741	0.138896
	Figure9e
	NFIX/GAPDH	NC-siRNA	NFIX-siRNA	Control	NFIXOE
	Data	1.08906	0.58935	1.00235	1.88889
		1.14681	0.600113	1.05551	1.73948
		0.764136	0.524351	0.950021	2.11032
	Average	1	0.571271	1.00263	1.91289
	SEM	0.119108	0.0236659	0.0304541	0.107725
	P-value (t-test) vs NC-siRNA group	－	0.0242	－	－
	P-value (t-test) vs Control group	－	－	－	0.0012
	Figure9f
	NORFA/GAPDH	NC-siRNA	NFIX-siRNA	Control	NFIXOE
	Data	1.22211	0.547504	1.00213	1.8521
		0.922053	0.519932	0.900147	1.65554
		0.900769	0.677975	1.10012	2.0001
	Average	1.01498	0.581804	1.0008	1.83591
	SEM	0.10375	0.0487412	0.0577341	0.0997972
	P-value (t-test) vs NC-siRNA group	－	0.0195	－	－
	P-value (t-test) vs Control group	－	－	－	0.002
	Figure9g
		pNORFA-A1		pNORFA-A2
	RLA	Control	NFIXOE	Control	NFIXOE
	Data	1.74333	2.78578	1.24303	1.38788
		1.3636	2.91741	0.822083	1.35851
		1.59307	2.40094	0.934889	1.41252
	Average	1.56667	2.70138	1	1.3863
	SEM	0.110413	0.154953	0.125805	0.0156124
	P-value (t-test) vs NC-siRNA group	－	0.004	－	－
	P-value (t-test) vs Control group	－	－	－	0.0381
	Figure9i
	Relative Enrichment	SBEX			A1			A2
	Data	Beads	IgG	NFIX	Beads	IgG	NFIX	Beads	IgG	NFIX
		1.0021	1.8754	4.0024	1.0051	3.3321	15.5621	1.0023	2.5954	80214
		1.0345	2.5321	2.5689	0.5214	3.3001	16.2378	0.7621	3.8552	9.5446
		1.0024	3.2274	3.3332	1.5221	2.2012	20.1245	1.3378	2.2236	10.2322
	Average	1.013	2.54497	3.3015	1.0162	2.94447	17.3081	1.03407	2.8914	26744.6
	SEM	0.0107507	0.390353	0.414131	0.288939	0.371759	1.42167	0.166952	0.493722	26735.5
	P-value (t-test) vs IgG group	0.0172	－	0.2542	0.0138	－	0.0006	0.0244	－	0.0015

## Sheet: Figure10
	Figure10a
	Apoptosis rate	NC-siRNA	NFIX-siRNA	NFIX-siRNA+pcDNA3.1-NORFA
	Data	4.89	15.45	8
		4.89	13.77	8.08
		4.76	16.72	8.85
	Average	4.84667	15.3133	8.31
	SEM	0.0433346	0.854354	0.270994
	P-value (t-test) vs NC-siRNA group	－	0.0003	0.0002
	P-value (t-test) vs NFIX-siRNA group	0.0003	－	0.0014
	Figure10b
	Apoptosis rate	pcDNA3.1	pcDNA3.1-NFIX	pcDNA3.1-NFIX+NORFA-siRNA
	Data	7.05	5.03	11.11
		6.82	5.62	10.78
		6.32	4.98	10.19
	Average	6.73	5.21	10.6933
	SEM	0.21549	0.205514	0.269101
	P-value (t-test) vs NC-siRNA group	－	0.007	0.0003
	P-value (t-test) vs NFIX-siRNA group	0.007	－	<0.0001
	Figure10c
		NC-siRNA	NFIX-siRNA	NFIX-siRNA+pcDNA3.1-NORFA
	TGFBR2	1.05871	0.675612	0.983154
		1.15245	0.770541	0.953465
		0.946143	0.592145	0.936548
	Average	1.05244	0.679433	0.957722
	SEM	0.0596409	0.0515354	0.0136217
	P-value (t-test) vs NC-siRNA group	－	0.0091	0.1965
	P-value (t-test) vs NFIX-siRNA group	0.0091	－	0.0064
	SMAD3	1.00246	0.945689	0.880887
		1.26785	0.988878	0.960214
		0.802146	0.920003	1.0566
	Average	1.02415	0.951523	0.965901
	SEM	0.13488	0.0200961	0.0508057
	P-value (t-test) vs NC-siRNA group	－	0.6225	0.7068
	P-value (t-test) vs NFIX-siRNA group	0.6225	－	0.8045
	p-SMAD3/SMAD3	1.00245	0.640058	0.910875
		0.925687	0.720214	1.08087
		1.08746	0.602145	0.833254
	Average	1.0052	0.654139	0.941668
	SEM	0.0467203	0.0348042	0.0731232
	P-value (t-test) vs NC-siRNA group	－	0.0038	0.5047
	P-value (t-test) vs NFIX-siRNA group	0.0038	－	0.0238
	Figure10d
		pcDNA3.1	pcDNA3.1-NFIX	pcDNA3.1-NFIX+NORFA-siRNA
	TGFBR2	1.15125	1.58055	1.21212
		0.954578	1.69012	1.12145
		0.880214	1.40888	1.28548
	Average	0.995346	1.55985	1.20635
	SEM	0.0808543	0.0818456	0.0474394
	P-value (t-test) vs pcDNA3.1 group	－	0.008	0.0876
	P-value (t-test) vs pcDNA3.1-NFIX group	0.008	－	0.0202
	SMAD3	1.00213	0.985461	1.01215
		0.934678	0.903321	0.943214
		1.07256	1.08541	1.06547
	Average	1.00312	0.991398	1.00695
	SEM	0.0398085	0.0526504	0.0353895
	P-value (t-test) vs NC-siRNA group	－	0.8676	0.9462
	P-value (t-test) vs NFIX-siRNA group	0.8676	－	0.8184
	p-SMAD3/SMAD3	1.06487	1.30877	0.778945
		1.12649	1.29998	0.705641
		0.940154	1.42654	0.85124
	Average	1.04384	1.3451	0.778609
	SEM	0.0548097	0.040801	0.0420324
	P-value (t-test) vs NC-siRNA group	－	0.0116	0.0185
	P-value (t-test) vs pcDNA3.1-NFIX group	0.0116	－	0.0006
